# Supplementary material for: Associations between Multiple Health Indicators and Carotid Artery Intima-Media Thickness in A Healthy and Active Elderly Population
Source: J Cardiovasc Dev Dis. 2024 Mar 28;11(4):101. doi: 10.3390/jcdd11040101 (PMC11050605; doi:10.3390/jcdd11040101)
Supplement: Supplementary file 1 [file jcdd-11-00101-s001.zip]

Archive with 1 entries (1 files):
- jcdd-2915931-supplementary.pdf
